# Supplementary material for: Irrigation Optimization via Crop Water Use in Saline Coastal Areas—A Field Data Analysis in China’s Yellow River Delta
Source: Plants (Basel). 2023 May 15;12(10):1990. doi: 10.3390/plants12101990 (PMC10223565; doi:10.3390/plants12101990)
Supplement: Supplementary file 1 [file plants-12-01990-s001.zip]

Archive with 1 entries (1 files):
- plants-2381289-supplementary.pdf
